# Supplementary material for: Heparan-6-O-Endosulfatase 2 Promotes Invasiveness of Head and Neck Squamous Carcinoma Cell Lines in Co-Cultures with Cancer-Associated Fibroblasts
Source: Cancers (Basel). 2023 Oct 27;15(21):5168. doi: 10.3390/cancers15215168 (PMC10650326; doi:10.3390/cancers15215168)
Supplement: Supplementary file 1 [file cancers-15-05168-s001.zip]

Archive with 1 entries (1 files):
- cancers-2674756-supplementary.pdf
